# Supplementary material for: Exploration of the Neisseria Resistome Reveals Resistance Mechanisms in Commensals That May Be Acquired by N. gonorrhoeae through Horizontal Gene Transfer
Source: Antibiotics (Basel). 2020 Sep 30;9(10):656. doi: 10.3390/antibiotics9100656 (PMC7650674; doi:10.3390/antibiotics9100656)
Supplement: Supplementary file 1 [file antibiotics-09-00656-s001.zip]

Archive with 7 entries (4 files):
- supp_zip/
- supp_zip/Supplementary_Table_1.xlsx
- __MACOSX/
- __MACOSX/supp_zip/
- __MACOSX/supp_zip/._Supplementary_Table_1.xlsx
- supp_zip/Supplementary_Table2.xlsx
- __MACOSX/supp_zip/._Supplementary_Table2.xlsx
